# Supplementary material for: A Standardised Car Seat Transfer Test: Reliability and Concurrent Validity
Source: Occup Ther Int. 2025 Jul 14;2025:7306142. doi: 10.1155/oti/7306142 (PMC12279433; doi:10.1155/oti/7306142)
Supplement: Supporting Information — Additional supporting information can be found online in the Supporting Information section. Figure S1. Study design flow diagram. Displays the number of participants assessed for eligibility through the number of participants that completed the study. Figure S2. Bland–Altman plot of the vehicle and the simulator getting into the car seat transfer test times, reported in seconds, for Visit 1. The mean of the vehicle and the simulator getting into the car seat transfer test times was plotted against the difference of the vehicle and the simulator getting into the car seat transfer test times for each participant. The centre line displays the mean difference for the participants between the vehicle and the simulator car seat transfer tests. The 95% confidence intervals are shaded in grey. Figure S3. Bland–Altman plot of the vehicle and the simulator getting out of the car seat transfer test times, reported in seconds, for Visit 1. The mean of the vehicle and the simulator getting into the car seat transfer test times was plotted against the difference of the vehicle and the simulator getting into the car seat transfer test times for each participant. The centre line displays the mean difference for the participants between the vehicle and the simulator car seat transfer tests. The 95% confidence intervals are shaded in grey. Figure S4. Bland–Altman plot of the vehicle and the simulator getting into the car seat transfer test times, reported in seconds, for Visit 2. The mean of the vehicle and the simulator getting into the car seat transfer test times was plotted against the difference of the vehicle and the simulator getting into the car seat transfer test times for each participant. The centre line displays the mean difference for the participants between the vehicle and the simulator car seat transfer tests. The 95% confidence intervals are shaded in grey. Figure S5. Bland–Altman plot of the vehicle and the simulator getting out of the car seat transfer test times, [file 7306142.f1.zip]

Archive with 2 entries (2 files):
- STROBE_checklist_final.docx
- Supplementary Figures 1 to 5.docx
